# Supplementary material for: Interpretable Machine Learning Prediction of Polyimide Dielectric Constants: A Feature-Engineered Approach with Experimental Validation
Source: Polymers (Basel). 2025 Jun 11;17(12):1622. doi: 10.3390/polym17121622 (PMC12197143; doi:10.3390/polym17121622)
Supplement: Supplementary file 1 [file polymers-17-01622-s001.zip]

Archive with 1 entries (1 files):
- polymers-3685113-supplementary.pdf
